# Supplementary material for: Remarkable similarities of chromosomal rearrangements between primary human breast cancers and matched distant metastases as revealed by whole-genome sequencing
Source: Oncotarget. 2015 Oct 2;6(35):37169–84. doi: 10.18632/oncotarget.5951 (PMC4741922; doi:10.18632/oncotarget.5951)
Supplement: Supplementary file 2 [file oncotarget-06-37169-s002.xlsx]

## Sheet: Supplementary Table S1
	Supplementary Table S1. Sequencing statistics, rearrangement breakdowns, copy number results for the primaries and metastases of the 11 breast cancer patients.
	SAMPLES			SEQUENCING STATISTICS				REARRANGEMENT STATISTICS																							COPY NUMBER
								Interchromosomal rearrangements				Intrachromosomal rearrangements														Total number of rearrangements					Copy number events shared fraction	Copy number shared fraction (shared CNV length, including diploid areas)
	Patient	Sample	Paired sample	Total reads	Properly paired reads	Sequence coverage	Physical coverage	All inter-chromosomal events	Percent inter-chromosomal events of total rearrangements	Shared	Specific	All intra-chromosomal events	Percent intra-chromosomal events of total rearrangements	Rearrangements				Deletions				Inversions				Total	Shared	Specific	Shared percentage	Combined shared percentage
														Total intra-chromosomal rearrangements	Percent intra-chromosomal rearrangements of total rearrangements	Shared	Specific	Total deletions	Percent deletions of total rearrangements	Shared	Specific	Total intra-chromosomal inversions	Percent intra-chromosomal inversions of total rearrangements	Shared	Specific			Specific
	P3	P	M1	289982898	271231624	8.74432	21.8042	69	0.319444	67	2	147	0.680556	40	0.185185	39	1	56	0.259259	56	0	51	0.236111	50	1	216	212	4	0.981481	0.929825	0.436499	0.89
		M1	P	305136276	287044814	9.25412	23.5647	70	0.3125	67	3	154	0.6875	42	0.1875	39	3	60	0.267857	56	4	52	0.232143	50	2	224	212	12	0.946429		0.436499
		P	M2	-	-	-	-	70	0.346535	68	2	132	0.653465	37	0.183168	35	2	49	0.242574	49	0	46	0.227723	43	3	202	195	7	0.965347	0.890411	0.404555	0.9
		M2	P	281186926	265905504	8.57261	20.8857	72	0.339623	68	4	140	0.660377	40	0.188679	35	5	52	0.245283	49	3	48	0.226415	43	5	212	195	17	0.919811		0.404555
		M1	M2	-	-	-	-	75	0.334821	74	1	149	0.665179	43	0.191964	42	1	58	0.258929	57	1	48	0.214286	44	4	224	217	7	0.96875	0.919492	0.42925	0.89
		M2	M1	-	-	-	-	78	0.340611	74	4	151	0.659389	43	0.187773	42	1	59	0.257642	57	2	49	0.213974	44	5	229	217	12	0.947598		0.42925
	P6	P	M	354711436	331895694	10.7001	26.777	43	0.263804	42	1	120	0.736196	33	0.202454	33	0	44	0.269939	44	0	43	0.263804	43	0	163	162	1	0.993865	0.975904	0.42087	0.99
		M	P	355607938	332522816	10.7203	26.8925	42	0.254545	42	0	123	0.745455	36	0.218182	33	3	44	0.266667	44	0	43	0.260606	43	0	165	162	3	0.981818		0.42087
	P7	P	M	325959688	304960202	9.8317	25.5756	16	0.205128	12	4	62	0.794872	21	0.269231	15	6	11	0.141026	10	1	30	0.384615	25	5	78	62	16	0.794872	0.632653	0.160102	0.85
		M	P	327675524	305996626	9.86512	24.2874	14	0.170732	12	2	68	0.829268	23	0.280488	15	8	13	0.158537	10	3	32	0.390244	25	7	82	62	20	0.756098		0.160102
	P8	P	M	339264098	318898194	10.2811	23.721	20	0.384615	13	7	32	0.615385	7	0.134615	6	1	13	0.25	10	3	12	0.230769	7	5	52	36	16	0.692308	0.48	0.253481	0.83
		M	P	336798812	314575118	10.1417	21.8724	20	0.338983	13	7	39	0.661017	10	0.169492	6	4	13	0.220339	10	3	16	0.271186	7	9	59	36	23	0.610169		0.253481
	P12	P	M1	304898342	287980358	9.28428	21.6065	15	0.394737	9	6	23	0.605263	7	0.184211	7	0	7	0.184211	7	0	9	0.236842	6	3	38	29	9	0.763158	0.557692	0.284465	0.89
		M1	P	267481976	246261444	7.9393	21.9734	14	0.325581	9	5	29	0.674419	9	0.209302	7	2	9	0.209302	7	2	11	0.255814	6	5	43	29	14	0.674419		0.284465
		P	M2	-	-	-	-	15	0.375	9	6	25	0.625	8	0.2	7	1	8	0.2	8	0	9	0.225	6	3	40	30	10	0.75	0.612245	0.293428	0.89
		M2	P	272056266	251849426	8.11945	22.9772	11	0.282051	9	2	28	0.717949	9	0.230769	7	2	10	0.25641	8	2	9	0.230769	6	3	39	30	9	0.769231		0.293428
		M1	M2	-	-	-	-	10	0.263158	10	0	28	0.736842	7	0.184211	6	1	11	0.289474	11	0	10	0.263158	8	2	38	35	3	0.921053	0.833333	0.361231	0.99
		M2	M1	-	-	-	-	14	0.358974	10	4	25	0.641026	6	0.153846	6	0	11	0.282051	11	0	8	0.205128	8	0	39	35	4	0.897436		0.361231
	P14	P	M	266016962	245902988	7.92774	21.4868	18	0.333333	17	1	36	0.666667	12	0.222222	12	0	10	0.185185	9	1	14	0.259259	12	2	54	50	4	0.925926	0.833333	0.329884	0.97
		M	P	311999020	288605546	9.30444	23.6456	21	0.375	17	4	35	0.625	14	0.25	12	2	9	0.160714	9	0	12	0.214286	12	0	56	50	6	0.892857		0.329884
	P15	P	M	281028122	260928644	8.41216	21.114	5	0.192308	4	1	21	0.807692	8	0.307692	5	3	4	0.153846	3	1	9	0.346154	4	5	26	16	10	0.615385	0.571429	0.269772	0.97
		M	P	326704604	303747576	9.79261	25.8411	6	0.333333	4	2	12	0.666667	5	0.277778	5	0	3	0.166667	3	0	4	0.222222	4	0	18	16	2	0.888889		0.269772
	P16	P	M	1154992576	1082152650	34.8878	74.7007	39	0.39	39	0	61	0.61	14	0.14	13	1	17	0.17	17	0	30	0.3	30	0	100	99	1	0.99	0.838983	0.239573	0.42
		M	P	1127514982	1054454248	33.9949	75.7472	45	0.384615	39	6	72	0.615385	15	0.128205	13	2	18	0.153846	17	1	39	0.333333	30	9	117	99	18	0.846154		0.239573
	P17	P	M	409895540	360571206	11.6246	21.3976	9	0.109756	9	0	73	0.890244	16	0.195122	16	0	23	0.280488	23	0	34	0.414634	34	0	82	82	0	1	0.942529	0.39515	0.9
		M	P	518890040	462194750	14.9008	30.5882	10	0.114943	9	1	77	0.885057	17	0.195402	16	1	25	0.287356	23	2	35	0.402299	34	1	87	82	5	0.942529		0.39515
	P18	P	M	310261016	286253686	9.22862	23.4498	78	0.251613	69	9	232	0.748387	159	0.512903	142	17	46	0.148387	35	11	27	0.0870968	23	4	310	269	41	0.867742	0.604494	0.348035	0.6
		M	P	307297310	282997620	9.12364	23.9962	88	0.217822	69	19	316	0.782178	220	0.544554	142	78	60	0.148515	35	25	36	0.0891089	23	13	404	269	135	0.665842		0.348035
	P20	P	M	254242678	233835218	7.53868	19.3356	31	0.146226	27	4	181	0.853774	44	0.207547	38	6	64	0.301887	54	10	73	0.34434	55	18	212	174	38	0.820755	0.671815	0.36089	0.86
		M	P	265006126	245810884	7.92477	22.3066	30	0.135747	27	3	191	0.864253	49	0.221719	38	11	70	0.316742	54	16	72	0.325792	55	17	221	174	47	0.78733		0.36089
	SUMMARY
	All tumors		min	254242678	233835218	7.53868	19.3356	5	0.109756		min	12	0.605263		0.128205		min		0.141026		min		0.0870968		min	18	16	0	0.610169	0.48	0.160102	0.42
			max	1154992576	1082152650	34.8878	75.7472	88	0.394737		max	316	0.890244		0.544554		max		0.316742		max		0.414634		max	404	269	135	1	0.975904	0.436499	0.99
			median	311130018	288292952	9.29436	23.5072	20.5	0.307441		median	70	0.692559		0.199605		median		0.234863		median		0.260046		median	84.5	82	9.5	0.890873	0.833333	0.348035	0.89
			average	3.87275e+08	3.59441e+08	11.5881	27.7311	32.9792	0.274959		average	94.4375	0.725041		0.234205		average		0.219027		average		0.27181		average	127.417	111.2	16.4667	0.852575	0.752942	0.332479	0.86
																							Primary tumors		min	26	16	0	0.615385
																									max	310	269	41	1
																									median	82	82	9.5	0.896834
																							Metastatic tumors		min	18	16	2	0.610169
																									max	404	269	135	0.981818
																									median	87	82	14	0.846154
	P, primary tumors; M, metastasis; M1, first metastasis when more than one; M2, second metastasis.
