# Supplementary material for: Remarkable similarities of chromosomal rearrangements between primary human breast cancers and matched distant metastases as revealed by whole-genome sequencing
Source: Oncotarget. 2015 Oct 2;6(35):37169–84. doi: 10.18632/oncotarget.5951 (PMC4741922; doi:10.18632/oncotarget.5951)
Supplement: Supplementary file 3 [file oncotarget-06-37169-s003.xlsx]

## Sheet: Supplementary Table S2
	Suppplementary Table S2. Results from PCR validation of rearrangements identified from the whole genome sequencing.
	Patient	Total informative assays	Informative assays
			WGS predicted primary-specific	WGS predicted metastasis-specific	WGS predicted shared	WGS tumor-specific and specific in PCR	WGS tumor-specific but shared in PCR	WGS shared and shared in PCR	WGS shared but specific in PCR	Germline according to PCR	WGS incorrect call (germline counted as an incorrect call)	WGS incorrect specific/shared calls (counting germline calls as correct shared calls)
	3	16	0	6	10	5	1	10	0	0	1	1
	6	12	0	2	10	0	2	10	0	0	2	2
	7	11	0	7	4	6	1	4	0	1	2	1
	8	16	2	7	7	9	0	7	0	3	3	0
	12	12	5	4	3	9	0	3	0	1	1	0
	14	7	0	1	6	0	1	6	0	1	2	1
	15	8	2	0	6	1	1	6	0	1	2	1
	16	7	0	4	3	1	3	3	0	0	3	3
	17	10	0	3	7	3	0	7	0	1	1	0
	18	6	0	3	3	3	0	3	0	0	0	0
	20	8	3	2	3	4	1	3	0	0	1	1
	SUM:	113	12	39	62	41	10	62	0	8	18	10
	Percent of subgroup					0.803922	0.196078	1	0
	Percent of all informative assays									0.0661157	0.159292	0.0884956
	Validation rate										0.840708	0.911504
	WGS, whole genome sequencing
