# Supplementary material for: Remarkable similarities of chromosomal rearrangements between primary human breast cancers and matched distant metastases as revealed by whole-genome sequencing
Source: Oncotarget. 2015 Oct 2;6(35):37169–84. doi: 10.18632/oncotarget.5951 (PMC4741922; doi:10.18632/oncotarget.5951)
Supplement: Supplementary file 4 [file oncotarget-06-37169-s004.xlsx]

## Sheet: Supplementary Table S3
	Supplementary Table S3. Genes affected by chromosomal rearrangements in breast cancers.
	Gene symbol	chromosome	cytoband	no. of unique rearrangements	no. of rearrangements	no. of patients	COSMIC Cancer Gene Census v71	Translocations in COSMIC Cancer Gene Census v71
	AAMDC	11	q14.1	1	1	1
	AASS	7	q31.32	1	1	1
	ABCA8	17	q24.2	1	1	1
	ABHD10	3	q13.2	3	3	1
	ABP1	7	q36.1	1	1	1
	ACER3	11	q13.5	4	4	2
	ACPL2	3	q23	1	1	1
	ACSS2	20	q11.22	1	1	1
	ACTC1	15	q14	1	1	1
	ADAM2	8	p11.22	1	1	1
	ADAM32	8	p11.22	1	1	1
	ADAMTS3	4	q13.3	2	2	1
	ADCY5	3	q21.1	1	1	1
	ADNP	20	q13.13	2	2	2
	ADRBK1	11	q13.2	1	1	1
	ADSL	22	q13.1	1	1	1
	AFAP1-AS1	4	p16.1	1	1	1
	AGBL4	1	p33	1	1	1
	AIFM3	22	q11.21	1	1	1
	AIP	11	q13.2	1	1	1
	AJAP1	1	p36.32	1	1	1
	AKAP1	17	q22	2	2	1
	AKAP2	9	q31.3	1	1	1
	AKAP8	19	p13.12	1	1	1
	AKAP8L	19	p13.12	1	1	1
	AKD1	6	q21	1	1	1
	ALPK1	4	q25	1	1	1
	ALPK3	15	q25.3	1	1	1
	AMBP	9	q32	1	1	1
	ANGPT4	20	p13	1	1	1
	ANGPTL3	1	p31.3	1	1	1
	ANK1	8	p11.21	3	3	1
	ANKFN1	17	q22	1	1	1
	ANKRD46	8	q22.3	1	1	1
	ANKS1B	12	q23.1	1	1	1
	ANO1	11	q13.3	3	3	1
	ANXA13	8	q24.13	2	2	1
	APBA2	15	q13.1	1	1	1
	APCDD1L-AS1	20	q13.32	2	2	2
	ARAP1	11	q13.4	2	2	1
	ARHGAP15	2	q22.2	1	1	1
	ARHGAP17	16	p12.1	2	2	2
	ARHGAP42	11	q22.1	1	1	1
	ARHGEF12	11	q23.3	1	1	1	yes	yes
	ARHGEF28	5	q13.2	1	1	1
	ARHGEF7	13	q34	1	1	1
	ARID1A	1	p36.11	1	1	1	yes
	ARID2	12	q12	1	1	1	yes
	ARL6	3	q11.2	1	1	1
	ARNT	1	q21.3	1	1	1	yes	yes
	ARNT2	15	q25.1	1	1	1
	ARPC4	3	p25.3	1	1	1
	ASAP2	2	p25.1	1	1	1
	ASCC3	6	q16.3	1	1	1
	ASIC2	17	q12	1	1	1
	ASXL3	18	q12.1	1	1	1
	ATAD1	10	q23.31	1	1	1
	ATE1	10	q26.13	1	1	1
	ATG4C	1	p31.3	1	1	1
	ATM	11	q22.3	3	3	1	yes
	ATOH1	4	q22.2	2	2	1
	ATP11B	3	q26.33	2	2	1
	ATP13A5	3	q29	1	1	1
	ATP1A3	19	q13.2	1	1	1
	ATP1B1	1	q24.2	1	1	1
	ATP2B2	3	p25.3	1	1	1
	ATP8B4	15	q21.2	1	1	1
	ATRNL1	10	q25.3	1	1	1
	AUTS2	7	q11.22	1	1	1
	AXIN2	17	q24.1	1	1	1
	B3GALNT1	3	q26.1	1	1	1
	B3GALT2	1	q31.2	1	1	1
	B3GNT6	11	q13.5	1	1	1
	B4GALT5	20	q13.13	2	2	2
	BAI1	8	q24.3	1	1	1
	BAI3	6	q12	1	1	1
	BAZ2B	2	q24.2	1	1	1
	BCAR4	16	p13.13	1	1	1
	BCAS3	17	q23.2	1	1	1
	BCAS4	20	q13.13	1	1	1
	BCOR	X	p11.4	1	1	1	yes
	BFSP2	3	q22.1	2	2	1
	BLM	15	q26.1	1	1	1	yes
	BMF	15	q15.1	1	1	1
	BMPR1B	4	q22.3	1	1	1
	BPIFB2	20	q11.21	1	1	1
	BRD7P3	6	q22.31	2	2	1
	BRWD1	21	q22.2	2	2	1
	BTBD17	17	q25.1	1	1	1
	C10orf105	10	q22.1	1	1	1
	C10orf11	10	q22.2	1	1	1
	C10orf113	10	p12.31	1	1	1
	C11orf70	11	q22.1	1	1	1
	C11orf80	11	q13.2	2	2	2
	C12orf70	12	p11.23	1	1	1
	C15orf32	15	q26.1	1	1	1
	C16orf78	16	q12.1	1	1	1
	C17orf47	17	q22	4	4	1
	C17orf67	17	q22	2	2	1
	C19orf35	19	p13.3	1	1	1
	C19orf66	19	p13.2	1	1	1
	C19orf77	19	p13.3	1	1	1
	C1orf110	1	q23.3	1	1	1
	C1orf114	1	q24.2	1	1	1
	C1orf126	1	p36.21	1	1	1
	C1orf172	1	p36.11	1	1	1
	C1orf194	1	p13.3	1	1	1
	C1orf21	1	q25.3	1	1	1
	C20orf144	20	q11.22	3	3	1
	C20orf197	20	q13.33	1	1	1
	C21orf58	21	q22.3	1	1	1
	C3orf18	3	p21.31	1	1	1
	C3orf22	3	q21.3	2	2	3
	C3orf58	3	q24	1	1	1
	C5orf64	5	q12.1	1	1	1
	C6orf89	6	p21.2	1	1	1
	C7orf33	7	q36.1	1	1	1
	CA10	17	q22	1	1	1
	CABIN1	22	q11.23	1	1	1
	CABLES1	18	q11.2	1	1	1
	CABP1	12	q24.31	1	1	1
	CACNA1C-AS1	12	p13.33	2	2	1
	CACNA2D2	3	p21.31	1	1	1
	CACNG1	17	q24.2	5	5	1
	CACNG3	16	p12.1	1	1	1
	CADM2	3	p12.1	1	1	1
	CADPS2	7	q31.32	1	1	1
	CALB1	8	q21.3	1	1	1
	CALD1	7	q33	1	1	1
	CALN1	7	q11.22	1	1	1
	CAMK2D	4	q26	1	1	1
	CASKIN1	16	p13.3	2	2	1
	CATSPERG	19	q13.2	1	1	1
	CBFA2T2	20	q11.21	1	1	1
	CBLN1	16	q12.1	1	1	1
	CC2D2A	4	p15.32	1	1	1
	CCDC144C	17	q11.2	1	1	1
	CCDC170	6	q25.1	1	1	1
	CCDC171	9	p22.3	1	1	1
	CCDC39	3	q26.33	2	2	1
	CCDC63	12	q24.11	1	1	1
	CCDC7	10	p11.22	1	1	1
	CCNY	10	p11.21	1	1	1
	CCRL1	3	q22.1	1	1	1
	CD101	1	p13.1	1	1	1
	CD1D	1	q23.1	1	1	1
	CD1E	1	q23.1	1	1	1
	CD6	11	q12.2	1	1	1
	CD9	12	p13.31	1	1	1
	CD96	3	q13.13	2	2	1
	CD97	19	p13.12	1	1	1
	CDC6	17	q21.2	1	1	1
	CDCP1	3	p21.31	1	1	1
	CDH18	5	p14.3	1	1	1
	CDH4	20	q13.33	1	1	1
	CDH8	16	q21	1	1	1
	CDK12	17	q12	3	3	2	yes
	CDK5R1	17	q11.2	1	1	1
	CDK6	7	q21.2	2	2	1	yes	yes
	CDKAL1	6	p22.3	2	2	1
	CDKL2	4	q21.1	2	2	1
	CDKN2B	9	p21.3	1	1	1
	CDV3	3	q22.1	1	1	1
	CELF2	10	p14	1	1	1
	CEP112	17	q24.1	2	2	2
	CERCAM	9	q34.11	1	1	1
	CFTR	7	q31.2	1	1	1
	CHRAC1	8	q24.3	1	1	1
	CHST4	16	q22.2	2	2	1
	CLEC4D	12	p13.31	1	1	1
	CLEC4E	12	p13.31	1	1	1
	CLNS1A	11	q14.1	2	2	1
	CLSTN2	3	q23	10	10	1
	CNOT1	16	q21	1	1	1
	CNOT3	19	q13.42	1	1	1	yes
	CNOT4	7	q33	1	1	1
	CNTF	11	q12.1	1	1	1
	CNTN4	3	p26.3	1	1	1
	COL25A1	4	q25	1	1	1
	COL6A1	21	q22.3	1	1	1
	COL6A4P2	3	q22.1	2	2	1
	COL6A6	3	q22.1	1	1	1
	COL9A1	6	q13	1	1	1
	COMT	22	q11.21	1	1	1
	CP	3	q25.1	1	1	1
	CPA5	7	q32.2	1	1	1
	CPAMD8	19	p13.11	3	3	2
	CPLX4	18	q21.32	1	1	1
	CPT1A	11	q13.3	1	1	1
	CPVL	7	p14.3	1	1	1
	CRADD	12	q22	1	1	1
	CREBBP	16	p13.3	1	1	1	yes	yes
	CSE1L	20	q13.13	1	1	1
	CSGALNACT2	10	q11.21	1	1	1
	CSTF2T	10	q21.1	2	2	1
	CTNNA3	10	q21.3	1	1	1
	CTSK	1	q21.3	1	1	1
	CTSL1	9	q21.33	1	1	1
	CTTN	11	q13.3	3	3	2
	CTTNBP2	7	q31.31	1	1	1
	CUX1	7	q22.1	1	1	1	yes	yes
	CYB561	17	q23.3	1	1	1
	CYB5R4	6	q14.2	1	1	1
	DAAM1	14	q23.1	1	1	1
	DCUN1D1	3	q26.33	3	3	1
	DDC	7	p12.1	1	1	1
	DDX10	11	q22.3	1	1	1	yes	yes
	DENND3	8	q24.3	1	1	1
	DERL1	8	q24.13	1	1	1
	DHFR	5	q14.1	1	1	1
	DHX35	20	q11.23	2	2	1
	DIDO1	20	q13.33	1	1	1
	DIP2A	21	q22.3	1	1	1
	DIP2A-IT1	21	q22.3	1	1	1
	DISP1	1	q41	1	1	1
	DLEU2L	1	p31.3	1	1	1
	DLG1	3	q29	5	5	1
	DLG2	11	q14.1	1	1	1
	DLGAP1-AS1	18	p11.31	1	1	1
	DNMT1	19	p13.2	1	1	1
	DNMT3A	2	p23.3	1	1	1	yes
	DOCK4	7	q31.1	1	1	1
	DPF1	19	q13.2	2	2	2
	DPYD-AS1	1	p21.3	1	1	1
	DSCR9	21	q22.13	6	6	1
	DTNBP1	6	p22.3	2	2	1
	DTWD1	15	q21.2	1	1	1
	DYM	18	q21.1	1	1	1
	DYNLRB1	20	q11.22	1	1	1
	EBF2	8	p21.2	1	1	1
	EDIL3	5	q14.3	1	1	1
	EEF1DP3	13	q13.1	1	1	1
	EFCAB5	17	q11.2	1	1	1
	EFCAB9	5	q35.1	1	1	1
	EFNA5	5	q21.3	1	1	1
	EFNB2	13	q33.3	1	1	1
	EGFEM1P	3	q26.2	1	1	1
	EIF2C2	8	q24.3	1	1	1
	EIF3G	19	p13.2	1	1	1
	EIF4G1	3	q27.1	1	1	1
	ELL	19	p13.11	1	1	1	yes	yes
	EMILIN2	18	p11.32	1	1	1
	EMR1	19	p13.2	1	1	1
	EMR2	19	p13.12	1	1	1
	EMR3	19	p13.12	2	2	1
	ENDOU	12	q13.11	1	1	1
	ENKUR	10	p12.1	1	1	1
	EPHA6	3	q11.2	1	1	1
	EPHB1	3	q22.2	4	4	1
	ERBB2	17	q12	1	1	1	yes
	ESR1	6	q25.1	1	1	1
	ETF1	5	q31.2	1	1	1
	EVC2	4	p16.2	1	1	1
	EWSR1	22	q12.2	1	1	1	yes	yes
	EZH2	7	q36.1	3	3	1	yes
	F2RL3	19	p13.11	1	1	1
	FADD	11	q13.3	2	2	2
	FAM108C1	15	q25.1	1	1	1
	FAM133B	7	q21.2	2	2	1
	FAM196A	10	q26.2	1	1	1
	FAM19A5	22	q13.32	1	1	1
	FAM3D	3	p14.2	1	1	1
	FAM49A	2	p24.2	3	3	2
	FAM71C	12	q23.1	1	1	1
	FAM83D	20	q11.23	2	2	1
	FBRSL1	12	q24.33	1	1	1
	FBXL20	17	q12	1	1	1
	FBXO42	1	p36.13	1	1	1
	FBXW8	12	q24.22	1	1	1
	FECH	18	q21.31	1	1	1
	FEZF2	3	p14.2	1	1	1
	FGD6	12	q22	1	1	1
	FGF10	5	p12	1	1	1
	FGF12	3	q29	1	1	1
	FGF13	X	q27.1	1	1	1
	FHIT	3	p14.2	1	1	1	yes	yes
	FHOD3	18	q12.2	1	1	1
	FIGNL1	7	p12.1	1	1	1
	FLJ35024	9	p24.2	1	1	1
	FLNB	3	p14.3	1	1	1
	FLRT1	11	q13.1	2	2	1
	FLRT3	20	p12.1	2	2	2
	FNDC3B	3	q26.31	3	3	2
	FOXJ2	12	p13.31	1	1	1
	FOXP2	7	q31.1	1	1	1
	FPR1	19	q13.41	1	1	1
	FSIP2	2	q32.1	2	2	1
	FYN	6	q21	1	1	1
	GAB2	11	q14.1	5	5	1
	GABRA4	4	p12	1	1	1
	GADD45B	19	p13.3	1	1	1
	GAL	11	q13.2	1	1	1
	GALNT7	4	q34.1	1	1	1
	GALNT8	12	p13.32	1	1	1
	GAPDH	12	p13.31	1	1	1
	GATA5	20	q13.33	1	1	1
	GATAD2A	19	p13.11	1	1	1
	GBE1	3	p12.2	2	2	1
	GDF15	19	p13.11	1	1	1
	GDPD1	17	q22	1	1	1
	GDPD4	11	q13.5	1	1	1
	GIMAP8	7	q36.1	1	1	1
	GK5	3	q23	2	2	1
	GLDC	9	p24.1	2	2	2
	GLS	2	q32.2	1	1	1
	GLT25D1	19	p13.11	1	1	1
	GMPPA	2	q35	1	1	1
	GNAS	20	q13.32	1	1	1	yes
	GOLIM4	3	q26.2	1	1	1
	GPR128	3	q12.2	1	1	1
	GPR22	7	q22.3	2	2	1
	GRB7	17	q12	2	2	2
	GREB1	2	p25.1	1	1	1
	GRIK2	6	q16.3	1	1	1
	GRIK4	11	q23.3	1	1	1
	GRIN2A	16	p13.2	2	2	2
	GSDMA	17	q21.1	1	1	1
	GSK3B	3	q13.33	1	1	1
	GZMA	5	q11.2	1	1	1
	HAPLN4	19	p13.11	1	1	1
	HBQ1	16	p13.3	1	1	1
	HEATR3	16	q12.1	2	2	1
	HEBP2	6	q24.1	2	2	1
	HELQ	4	q21.23	1	1	1
	HGFAC	4	p16.3	1	1	1
	HIP1	7	q11.23	1	1	1	yes	yes
	HK1	10	q22.1	3	3	1
	HMCN1	1	q25.3	1	1	1
	HMGB4	1	p35.1	1	1	1
	HMHA1	19	p13.3	1	1	1
	HNF1B	17	q12	1	1	1
	HNRNPA2B1	7	p15.2	1	1	1	yes	yes
	HOMER1	5	q14.1	1	1	1
	HORMAD1	1	q21.3	1	1	1
	HPSE2	10	q24.2	1	1	1
	ICAM2	17	q23.3	1	1	1
	ID2	2	p25.1	1	1	1
	IFFO1	12	p13.31	1	1	1
	IGFBP4	17	q21.2	2	2	1
	IGLON5	19	q13.41	1	1	1
	IKZF3	17	q21.1	2	2	1
	IL7	8	q21.13	1	1	1
	INCENP	11	q12.3	6	6	1
	INPP5A	10	q26.3	1	1	1
	IRS2	13	q34	1	1	1
	ITFG1	16	q12.1	1	1	1
	ITGA9	3	p22.2	1	1	1
	ITGAM	16	p11.2	1	1	1
	ITGB1BP1	2	p25.1	1	1	1
	ITGB6	2	q24.2	1	1	1
	JAZF1-AS1	7	p15.1	2	2	1
	JMJD7	15	q15.1	1	1	1
	KALRN	3	q21.1	1	1	1
	KANK1	9	p24.3	1	1	1
	KATNA1	6	q25.1	1	1	1
	KAZN	1	p36.21	1	1	1
	KCNA6	12	p13.32	1	1	1
	KCND2	7	q31.31	1	1	1
	KCNE4	2	q36.1	1	1	1
	KCNIP1	5	q35.1	1	1	1
	KCNIP4	4	p15.2	1	1	1
	KCNK16	6	p21.2	1	1	1
	KCNK7	11	q13.1	1	1	1
	KCNK9	8	q24.3	1	1	1
	KCNMA1	10	q22.3	2	2	2
	KCNMB2	3	q26.32	1	1	1
	KCNMB2-IT1	3	q26.32	1	1	1
	KCNQ5-AS1	6	q13	2	2	1
	KCNS3	2	p24.2	1	1	1
	KCNU1	8	p11.23	1	1	1
	KCTD10	12	q24.11	1	1	1
	KCTD14	11	q14.1	5	5	3
	KDM2A	11	q13.2	1	1	1
	KDM4B	19	p13.3	1	1	1
	KDM4C	9	p24.1	1	1	1
	KIAA0020	9	p24.2	1	1	1
	KIAA0247	14	q24.1	1	1	1
	KIAA1324	1	p13.3	2	2	2
	KIAA1432	9	p24.1	1	1	1
	KIAA1614	1	q25.3	1	1	1
	KIF26B	1	q44	2	2	2
	KIRREL	1	q23.1	1	1	1
	KLC2	11	q13.2	1	1	1
	KLHL29	2	p24.1	1	1	1
	KLHL31	6	p12.1	1	1	1
	KLLN	10	q23.31	1	1	1
	KNG1	3	q27.3	1	1	1
	KRT24	17	q21.2	1	1	1
	KRT28	17	q21.2	1	1	1
	LACE1	6	q21	1	1	1
	LAMP3	3	q27.1	1	1	1
	LARP7	4	q25	1	1	1
	LBP	20	q11.23	1	1	1
	LCLAT1	2	p23.1	1	1	1
	LHFPL4	3	p25.3	1	1	1
	LHPP	10	q26.13	1	1	1
	LINC00340	6	p22.3	1	1	1
	LINC00467	1	q32.3	1	1	1
	LINC00536	8	q23.3	1	1	1
	LINC00624	1	q21.2	1	1	1
	LINC00630	X	q22.1	1	1	1
	LINGO1	15	q24.3	2	2	2
	LIPH	3	q27.2	1	1	1
	LLGL2	17	q25.1	3	3	1
	LMF1	16	p13.3	1	1	1
	LMNB2	19	p13.3	1	1	1
	LNP1	3	q12.2	2	2	1
	LOC100128054	10	q23.33	1	1	1
	LOC100128714	15	q12	1	1	1
	LOC100131089	15	q15.1	1	1	1
	LOC100131347	17	q12	3	3	2
	LOC100131496	20	q13.12	1	1	1
	LOC100134368	16	p13.3	1	1	1
	LOC100287482	7	q32.1	1	1	1
	LOC100505648	15	q15.1	1	1	1
	LOC100506025	7	p21.2	1	1	1
	LOC100506368	11	q14.2	3	3	1
	LOC100506384	20	q13.32	1	1	1
	LOC100506474	2	P24.3	1	1	1
	LOC100506497	7	p14.3	1	1	1
	LOC100507127	10	p14	1	1	1
	LOC100507194	6	p25.2	1	1	1
	LOC100507244	9	q21.12	1	1	1
	LOC100507424	12	p13.33	1	1	1
	LOC100507557	6	q24.3	2	2	2
	LOC153910	6	q24.1	1	1	1
	LOC284100	17	q12	1	1	1
	LOC284757	20	q13.33	1	1	1
	LOC285768	6	p25.3	1	1	1
	LOC286186	8	q13.1	1	1	1
	LOC339807	2	p14	1	1	1
	LOC375196	2	P22.1	1	1	1
	LOC402779	1	p35.1	1	1	1
	LOC439950	10	p14	1	1	1
	LOC440970	3	p12.1	2	2	1
	LOC643441	1	P13.2	1	1	1
	LOC645513	4	q26	2	2	1
	LOC646268	1	q23.1	1	1	1
	LOC647107	3	q26.1	3	3	1
	LOC727896	18	p11.31	1	1	1
	LOC728730	2	P22.1	2	2	1
	LOC729176	6	q24.3	2	2	2
	LOC79015	20	q13.12	1	1	1
	LOC90834	22	q13.33	1	1	1
	LOXHD1	18	q21.1	1	1	1
	LPHN3	4	q13.1	4	4	1
	LRFN5	14	q21.1	1	1	2
	LRP1B	2	q22.2	1	1	1
	LRRC28	15	q26.3	1	1	3
	LRRC30	18	p11.23	1	1	1
	LRRTM3	10	q21.3	1	1	1
	LRTM2	12	p13.33	2	2	1
	LSM4	19	p13.11	1	1	1
	LSM7	19	p13.3	1	1	1
	LSS	21	q22.3	1	1	1
	LUZP4	X	q23	1	1	1
	LY75-CD302	2	q24.2	1	1	1
	LYPD5	19	q13.31	1	1	1
	LYRM1	16	p12.3	1	1	1
	LYRM4	6	p25.1	1	1	1
	MACROD2	20	p12.1	1	1	1
	MACROD2-AS1	20	p12.1	1	1	1
	MAF	16	q23.2	1	1	1	yes	yes
	MAGEC3	X	q27.2	1	1	1
	MALT1	18	q21.32	1	1	1	yes	yes
	MAML3	4	q31.1	1	1	1
	MAN1A2	1	p12	1	1	1
	MANBA	4	q24	1	1	1
	MAP1LC3C	1	q43	1	1	1
	MAP2K4	17	p12	1	1	1	yes
	MAP6D1	3	q27.1	1	1	1
	MARCH2	19	p13.2	1	1	1
	MARK4	19	q13.32	1	1	1
	MATK	19	p13.3	1	1	1
	MB	22	q12.3	1	1	1
	MBNL1	3	q25.1	1	1	1
	MCCC1	3	q27.1	6	6	1
	MCTP2	15	q26.2	1	1	1
	MECOM	3	q26.2	3	3	1
	MECP2	X	q28	1	1	1
	MED13	17	q23.2	2	2	1
	MEF2B	19	p13.11	1	1	1
	METTL23	17	q25.1	1	1	1
	MFAP5	12	p13.31	1	1	1
	MFSD10	4	p16.3	1	1	1
	MFSD2B	2	p23.3	1	1	1
	MICU1	10	q22.1	1	1	1
	MIOX	22	q13.33	1	1	1
	MIR1205	8	q24.21	1	1	1
	MIR1257	20	q13.33	1	1	1
	MIR146A	5	q33.3	1	1	1
	MIR1912	X	q23	1	1	1
	MIR3123	1	q43	2	2	2
	MIR3128	2	q31.2	1	1	1
	MIR3138	4	p16.1	1	1	1
	MIR3152	9	p22.1	1	1	1
	MIR3199-1	22	q12.1	1	1	1
	MIR326	11	q13.4	1	1	1
	MIR3622A	8	p21.1	1	1	1
	MIR383	8	p22	2	2	2
	MIR3910-2	9	q22.31	2	2	1
	MIR3914-1	7	q11.22	1	1	1
	MIR4317	18	p11.31	3	3	1
	MIR4319	18	q12.3	1	1	1
	MIR4498	12	q24.23	1	1	1
	MIR4636	5	p15.31	1	1	1
	MIR4649	7	p13	1	1	1
	MIR4664	8	q24.3	1	1	1
	MIR4671	1	q42.2	1	1	1
	MIR4711	1	p32.1	1	1	1
	MIR4756	20	q13.2	1	1	1
	MIR4789	3	q26.31	1	1	1
	MIR4804	5	q13.2	1	1	1
	MIR5002	3	q21.2	3	3	2
	MIR5006	13	q14.11	1	1	1
	MIR548AP	1	p31.1	1	1	1
	MIR548H3	9	q21.13	1	1	1
	MIR548K	11	q13.3	2	2	1
	MIR548W	16	p12.1	2	2	1
	MIR5583-1	18	q12.3	1	1	1
	MIR5688	3	p12.1	1	1	1
	MIR5690	6	p21.31	1	1	1
	MIR600HG	9	q33.3	3	3	1
	MIR620	12	q24.21	1	1	1
	MIR634	17	q24.2	8	8	3
	MIR644A	20	q11.22	1	1	1
	MIR675	11	p15.5	1	1	1
	MIR708	11	q14.1	2	2	1
	MIR99A	21	q21.1	1	1	1
	MKL1	22	q13.2	2	2	1	yes	yes
	MLF1	3	q25.32	1	1	1	yes	yes
	MLL3	7	q36.1	1	1	1	yes
	MLL5	7	q22.3	1	1	1
	MLLT4	6	q27	1	1	1	yes	yes
	MME	3	q25.2	1	1	1
	MRC2	17	q23.2	5	5	1
	MRP63	13	q12.11	1	1	1
	MRPL21	11	q13.3	1	1	1
	MRPL3	3	q22.1	1	1	1
	MRPS22	3	q23	1	1	1
	MRPS23	17	q22	1	1	1
	MSL1	17	q21.1	1	1	1
	MSL2	3	q22.3	1	1	1
	MTAP	9	p21.3	1	1	1
	MTL5	11	q13.3	3	3	3
	MTMR11	1	q21.2	1	1	1
	MUC6	11	p15.5	2	2	2
	MYO15A	17	p11.2	1	1	1
	MYO16	13	q33.3	1	1	1
	MYO7A	11	q13.5	1	1	1
	MYOM2	8	p23.3	1	1	1
	MYOZ3	5	q33.1	1	1	1
	MYRIP	3	p22.1	1	1	1
	N4BP1	16	q12.1	2	2	1
	N4BP2L2-IT2	13	q13.1	1	1	1
	NAA11	4	q21.21	1	1	1
	NAALADL2	3	q26.31	2	2	1
	NCALD	8	q22.3	1	1	1
	NDUFAF2	5	q12.1	1	1	1
	NDUFC2-KCTD14	11	q14.1	1	1	1
	NEAT1	11	q13.1	1	1	1
	NECAB2	16	q23.3	1	1	1
	NEGR1-IT1	1	p31.1	1	1	1
	NEK11	3	q22.1	1	1	1
	NETO2	16	q12.1	1	1	1
	NFATC1	18	q23	1	1	1
	NFKBIZ	3	q12.3	1	1	1
	NIPBL	5	p13.2	1	1	1
	NKAIN2	6	q22.31	1	1	1
	NKX2-4	20	p11.22	1	1	1
	NLGN1	3	q26.31	3	3	1
	NLGN4X	X	p22.31	1	1	1
	NLRP13	19	q13.43	1	1	1
	NLRP5	19	q13.43	1	1	1
	NOG	17	q22	1	1	1
	NOL11	17	q24.2	1	1	1
	NOM1	7	q36.3	1	1	1
	NPEPL1	20	q13.32	2	2	1
	NPLOC4	17	q25.3	1	1	1
	NPM2	8	p21.3	1	1	1
	NR1D1	17	q21.1	1	1	1
	NR1I2	3	q13.33	1	1	1
	NR2E1	6	q21	1	1	1
	NR4A3	9	q31.1	1	1	1	yes	yes
	NR5A2	1	q32.1	2	2	2
	NREP	5	q22.1	1	1	1
	NRK	X	q22.3	1	1	1
	NRP2	2	q33.3	2	2	1
	NRXN1	2	p16.3	1	1	1
	NTRK2	9	q21.33	1	1	1
	NTSR2	2	p25.1	1	1	1
	NUDT17	1	q21.1	1	1	1
	NUFIP2	17	q11.2	1	1	1
	NWD1	19	p13.11	1	1	1
	OAT	10	q26.13	1	1	1
	OLFM2	19	p13.2	2	2	2
	OLIG1	21	q22.11	1	1	1
	OMG	17	q11.2	1	1	1
	OR10Z1	1	q23.1	2	2	1
	OR2L3	1	q44	1	1	1
	OR52B2	11	p15.4	1	1	1
	OR5M1	11	q12.1	1	1	1
	OR9I1	11	q12.1	1	1	1
	ORMDL3	17	q21.1	3	3	1
	OSBPL9	1	p32.3	1	1	1
	OTUB1	11	q13.1	1	1	1
	OXR1	8	q23.1	1	1	1
	P2RX7	12	q24.31	1	1	1
	P2RY11	19	p13.2	1	1	1
	P2RY12	3	q25.1	1	1	1
	P2RY6	11	q13.4	1	1	1
	P4HB	17	q25.3	1	1	1
	PA2G4P4	3	q25.31	1	1	1
	PACSIN2	22	q13.2	1	1	1
	PAGE1	X	p11.23	1	1	1
	PALM2-AKAP2	9	q31.3	1	1	1
	PAPD5	16	q12.1	1	1	1
	PAQR5	15	q23	1	1	1
	PART1	5	q12.1	1	1	1
	PATL1	11	q12.1	1	1	1
	PAWR	12	q21.2	1	1	1
	PAX3	2	q36.1	1	1	1	yes	yes
	PAX7	1	p36.13	1	1	1	yes	yes
	PCCB	3	q22.3	7	7	2
	PCSK2	20	p12.1	1	1	1
	PDE8A	15	q25.3	1	1	1
	PDIA5	3	q21.1	1	1	1
	PDIA6	2	p25.1	1	1	1
	PEBP1	12	q24.23	1	1	1
	PEPD	19	q13.11	1	1	1
	PEX5L	3	q26.33	1	1	1
	PFKFB3	10	p15.1	2	2	3
	PHACTR2	6	q24.2	1	1	1
	PHACTR3	20	q13.32	1	1	1
	PHC3	3	q26.2	1	1	1
	PHLDB2	3	q13.2	5	5	1
	PI4K2A	10	q24.2	1	1	1
	PIGV	1	p36.11	2	2	2
	PIGZ	3	q29	1	1	1
	PIK3R2	19	p13.11	1	1	1
	PIK3R5	17	p13.1	1	1	1
	PKHD1	6	p12.2	1	1	1
	PLA2G4B	15	q15.1	1	1	1
	PLA2G4E	15	q15.1	1	1	1
	PLAC4	21	q22.2	1	1	1
	PLCB4	20	p12.3	3	3	1
	PLEKHA1	10	q26.13	1	1	1
	PLS1	3	q23	1	1	1
	PLVAP	19	p13.11	2	2	1
	PLXNA1	3	q21.3	1	1	1
	PLXNB1	3	p21.31	1	1	1
	PNPLA6	19	p13.2	1	1	1
	PNPLA8	7	q31.1	1	1	1
	POLR2H	3	q27.1	1	1	1
	POLR2K	8	q22.2	1	1	1
	POT1	7	q31.33	1	1	1	yes
	POU5F1P4	1	q22	1	1	1
	PPFIA2	12	q21.31	3	3	1
	PPFIBP1	12	p11.23	1	1	1	yes	yes
	PPIH	1	p34.2	1	1	1
	PPIL2	22	q11.21	1	1	1
	PPM1D	17	q23.2	1	1	1
	PPP2R2D	10	q26.3	1	1	1
	PPP2R3A	3	q22.2	2	2	1
	PPP2R3C	14	q13.2	1	1	1
	PPP6R3	11	q13.2	1	1	1
	PREX1	20	q13.13	1	1	1
	PRKACA	19	p13.12	1	1	1
	PRKAG2	7	q36.1	2	2	1
	PRKCA	17	q24.2	1	1	1
	PRKCZ	1	p36.33	1	1	1
	PRMT2	21	q22.3	4	4	1
	PRPF19	11	q12.2	1	1	1
	PRPF38B	1	p13.3	1	1	1
	PSD3	8	p22	1	1	1
	PSMA8	18	q11.2	1	1	1
	PSMC4	19	q13.2	1	1	1
	PSMD12	17	q24.2	1	1	1
	PTCHD1	X	p22.11	1	1	1
	PTEN	10	q23.31	1	1	1	yes
	PTP4A3	8	q24.3	1	1	1
	PTPN2	18	p11.21	1	1	1
	PTPRD	9	p23	4	4	2
	PTPRK	6	q22.33	1	1	1	yes	yes
	PTPRM	18	p11.23	1	1	1
	PTPRZ1	7	q31.32	1	1	1
	PURG	8	p12	1	1	1
	PVRL3	3	q13.13	1	1	1
	PVRL3-AS1	3	q13.13	3	3	1
	QKI	6	q26	1	1	1
	RAB3D	19	p13.2	1	1	1
	RAB6B	3	q22.1	1	1	1
	RAD18	3	p25.3	2	2	1
	RAD21-AS1	8	q24.11	1	1	1
	RALYL	8	q21.2	1	1	1
	RAP1GAP2	17	p13.3	1	1	1
	RAPGEF2	4	q32.1	1	1	1
	RAPGEFL1	17	q21.1	1	1	1
	RARA	17	q21.2	4	4	1	yes	yes
	RASA2	3	q23	1	1	1
	RASA3	13	q34	1	1	1
	RASSF8	12	p12.1	1	1	1
	RB1	13	q14.2	1	1	1	yes
	RBBP8	18	q11.2	1	1	1
	RBFOX1	16	p13.3	3	3	2
	RBM5	3	p21.31	1	1	1
	RBMXL2	11	p15.4	1	1	1
	RCC1	1	p35.3	1	1	1
	RCE1	11	q13.2	1	1	1
	REEP2	5	q31.2	1	1	1
	REPS1	6	q24.1	2	2	1
	RERG	12	p12.3	1	1	1
	RESP18	2	q35	1	1	1
	RGMA	15	q26.1	1	1	1
	RGS20	8	q11.23	1	1	1
	RGS5	1	q23.3	1	1	1
	RHBDD1	2	q36.3	1	1	1
	RHEB	7	q36.1	1	1	1
	RHNO1	12	p13.33	1	1	1
	RIMKLB	12	p13.31	2	2	1
	RIMS2	8	q22.3	1	1	1
	RIT2	18	q12.3	1	1	1
	RNF113B	13	q32.2	1	1	1
	RNF150	4	q31.21	1	1	1
	RNF168	3	q29	2	2	1
	RNF180	5	q12.3	1	1	1
	RNF213	17	q25.3	1	1	1
	RNF32	7	q36.3	1	1	1
	RNF43	17	q22	1	1	1	yes
	RNF7	3	q23	1	1	1
	ROBO1	3	p12.3	9	9	1
	ROBO2	3	p12.3	2	2	1
	RPAIN	17	p13.2	1	1	1
	RPE	2	q34	1	1	1
	RPL19	17	q12	1	1	1
	RPL36	19	p13.3	1	1	1
	RPL36A	X	q22.1	1	1	1
	RPS24	10	q22.3	2	2	1
	RPS26P11	X	q13.1	1	1	1
	RPS4X	X	q13.1	1	1	1
	RPS9	19	q13.42	1	1	1
	RSL1D1	16	p13.13	1	1	1
	RSL24D1	15	q21.3	1	1	1
	RSRC1	3	q25.32	1	1	1
	RTKN2	10	q21.2	1	1	1
	RTP2	3	q27.3	1	1	1
	RUFY2	10	q21.3	1	1	1
	RXFP4	1	q22	1	1	1
	S100B	21	q22.3	2	2	1
	S100P	4	p16.1	1	1	1
	S1PR5	19	p13.2	1	1	1
	SAMD1	19	p13.12	2	2	1
	SAMD12	8	q24.12	1	1	1
	SAMD12-AS1	8	q24.12	1	1	1
	SAMD3	6	q23.1	1	1	1
	SAMD5	6	q24.3	1	1	1
	SBK2	19	q13.42	1	1	1
	SCAF11	12	q12	1	1	1
	SCGB1A1	11	q12.3	1	1	1
	SCHIP1	3	q25.33	2	2	1
	SCPEP1	17	q22	3	3	1
	SCUBE1	22	q13.2	1	1	1
	SCUBE3	6	p21.31	1	1	1
	SCYL1	11	q13.1	2	2	2
	SDK1	7	p22.2	1	1	1
	SEMA3A	7	q21.11	1	1	1
	SEPHS1	10	p13	1	1	1
	SEPN1	1	p36.11	2	2	1
	SERPINA5	14	q32.13	2	2	1
	SERPINE2	2	q36.1	1	1	1
	SERTAD2	2	p14	1	1	1
	SESN3	11	q21	1	1	1
	SETBP1	18	q12.3	2	2	2	yes
	SEZ6L	22	q12.1	1	1	1
	SGTA	19	p13.3	1	1	1
	SHANK2	11	q13.4	7	7	3
	SHANK2-AS1	11	q13.4	7	7	2
	SHBG	17	p13.1	1	1	1
	SHC2	19	p13.3	1	1	1
	SHISA9	16	p13.12	1	1	1
	SI	3	q26.1	1	1	1
	SIK1	21	q22.3	1	1	1
	SIM2	21	q22.13	1	1	1
	SIN3B	19	p13.11	2	2	1
	SIPA1	11	q13.1	1	1	1
	SIX4	14	q23.1	1	1	1
	SKI	1	p36.33	2	2	3
	SKIL	3	q26.2	1	1	1
	SKIV2L2	5	q11.2	1	1	1
	SLC14A2	18	q12.3	1	1	1
	SLC15A5	12	p12.3	2	2	1
	SLC17A6	11	p14.3	1	1	1
	SLC20A2	8	p11.21	1	1	1
	SLC22A2	6	q25.3	1	1	1
	SLC25A16	10	q21.3	1	1	1
	SLC26A11	17	q25.3	2	2	1
	SLC30A8	8	q24.11	1	1	1
	SLC35C1	11	p11.2	1	1	1
	SLC35E1	19	p13.11	1	1	1
	SLC35F2	11	q22.3	1	1	1
	SLC44A2	19	p13.2	1	1	1
	SLC46A1	17	q11.2	1	1	1
	SLC7A10	19	q13.11	1	1	1
	SLC7A4	22	q11.21	2	2	1
	SLC8A3	14	q24.2	1	1	1
	SLC9A1	1	p36.11	2	2	1
	SLCO2B1	11	q13.4	1	1	1
	SLURP1	8	q24.3	1	1	1
	SLX4	16	p13.3	1	1	1
	SMARCA4	19	p13.2	4	4	1	yes
	SMARCE1	17	q21.2	5	5	1	yes
	SMC6	2	p24.2	1	1	1
	SMCHD1	18	p11.32	2	2	1
	SMEK2	2	p16.1	1	1	1
	SMYD3	1	q44	1	1	1
	SNHG3	1	p35.3	1	1	1
	SNORA35	X	q23	1	1	1
	SNORA46	16	q21	2	2	1
	SNORD115-3	15	q11.2	1	1	1
	SNORD115-5	15	q11.2	1	1	1
	SNORD121A	9	p13.3	1	1	1
	SNORD121B	9	p13.3	1	1	1
	SNRNP40	1	p35.2	1	1	1
	SNTG1	8	q11.21	1	1	1
	SNX20	16	q12.1	2	2	1
	SNX3	6	q21	2	2	1
	SOX2-OT	3	q26.33	1	1	1
	SPAG1	8	q22.2	1	1	1
	SPANXA1	X	q27.2	1	1	1
	SPATA13-AS1	13	q12.12	1	1	1
	SPATA5	4	q28.1	1	1	1
	SPECC1	17	p11.2	2	2	2
	SPEG	2	q35	1	1	1
	SPEM1	17	p13.1	1	1	1
	SPNS3	17	p13.2	1	1	1
	SPSB4	3	q23	1	1	1
	SPTA1	1	q23.1	1	1	1
	SPTBN2	11	q13.2	1	1	1
	SRPRB	3	q22.1	2	2	1
	SSBP1	7	q34	1	1	1
	SSNA1	9	q34.3	1	1	1
	SSR2	1	q22	1	1	1
	ST6GALNAC1	17	q25.1	2	2	1
	ST6GALNAC5	1	p31.1	1	1	1
	STAG1	3	q22.3	4	4	2
	STARD4-AS1	5	q22.1	1	1	1
	STK32A	5	q32	1	1	1
	STRA8	7	q33	1	1	1
	STRBP	9	q33.3	1	1	1
	STXBP3	1	p13.3	1	1	1
	STXBP4	17	q22	1	1	1
	SULF2	20	q13.12	1	1	1
	SUMO1P1	20	q13.2	1	1	1
	SUPT5H	19	q13.2	1	1	1
	SUPV3L1	10	q22.1	1	1	1
	SVOPL	7	q34	1	1	1
	SYCE1L	16	q23.1	1	1	1
	SYCP2	20	q13.33	1	1	1
	SYNGR2	17	q25.3	1	1	1
	SYNPO	5	q33.1	1	1	1
	SYT1	12	q21.2	1	1	1
	SYT11	1	q22	1	1	1
	SYT7	11	q12.2	2	2	2
	TACC1	8	p11.22	1	1	1
	TAF4B	18	q11.2	1	1	1
	TAPT1	4	p15.32	1	1	1
	TBC1D2	9	q22.33	1	1	1
	TBL1XR1	3	q26.32	1	1	1	yes
	TBX1	22	q11.21	3	3	1
	TCAP	17	q12	1	1	1
	TCIRG1	11	q13.2	1	1	1
	TDG	12	q23.3	1	1	1
	TECPR1	7	q21.3	1	1	1
	TECR	19	p13.12	1	1	1
	TENM3	4	q34.3	1	1	1
	TERF1	8	q21.11	1	1	1
	TET1	10	q21.3	1	1	1
	TEX10	9	q31.1	1	1	1
	TFDP2	3	q23	9	9	1
	TGFBR2	3	p24.1	1	1	1
	TGIF1	18	p11.31	1	1	1
	THBS1	15	q14	1	1	1
	THEM4	1	q21.3	1	1	1
	THRA	17	q21.1	1	1	1
	THRSP	11	q14.1	2	2	1
	THSD4	15	q23	2	2	1
	THSD7B	2	q22.1	2	2	2
	TIAM2	6	q25.2	1	1	1
	TIGD3	11	q13.1	1	1	1
	TIMM13	19	p13.3	1	1	1
	TM6SF2	19	p13.11	2	2	1
	TMCO3	13	q34	1	1	1
	TMEFF1	9	q31.1	1	1	1
	TMEM173	5	q31.2	1	1	1
	TMEM242	6	q25.3	2	2	1
	TMEM72	10	q11.21	1	1	1
	TMLHE	X	q28	1	1	1
	TMTC2	12	q21.31	1	1	1
	TNFRSF18	1	p36.33	1	1	1
	TNFRSF19	13	q12.12	3	3	1
	TNFRSF8	1	p36.22	1	1	1
	TNN	1	q25.1	1	1	1
	TOMM34	20	q13.12	1	1	1
	TOP2A	17	q21.2	2	2	1
	TP53	17	p13.1	1	1	1	yes	yes
	TPD52L1	6	q22.31	1	1	1
	TPRG1-AS2	3	q28	2	2	1
	TPRXL	3	p25.1	1	1	1
	TPST1	7	q11.21	1	1	1
	TRAF3IP2	6	q21	1	1	1
	TRAP1	16	p13.3	1	1	1
	TRAPPC9	8	q24.3	2	2	2
	TRIB1	8	q24.13	2	2	2
	TRIM37	17	q22	4	4	1
	TRIM41	5	q35.3	1	1	1
	TRIM42	3	q23	2	2	1
	TRMT10C	3	q12.3	1	1	1
	TRPC7	5	q31.1	1	1	1
	TRPS1	8	q23.3	1	1	1
	TRUB1	10	q25.3	1	1	1
	TSC22D2	3	q25.1	1	1	1
	TSHZ2	20	q13.2	3	3	2
	TSSK6	19	p13.11	1	1	1
	TTC14	3	q26.33	1	1	1
	TTC28	22	q12.1	7	7	5
	TTC30B	2	q31.2	1	1	1
	TTLL1	22	q13.2	1	1	1
	TUSC2	3	p21.31	1	1	1
	UBE2L3	22	q11.21	1	1	1
	UBR2	6	p21.1	1	1	1
	UBR3	2	q31.1	1	1	1
	UG0898H09	8	q12.3	1	1	1
	UHRF1BP1	6	p21.31	1	1	1
	UQCR10	22	q12.2	3	3	3
	USE1	19	p13.11	1	1	1
	USP13	3	q26.33	4	4	1
	USP32	17	q23.2	1	1	1
	USP35	11	q14.1	1	1	1
	USP6NL	10	p14	2	2	2
	UTS2D	3	q28	2	2	1
	UVRAG	11	q13.5	6	6	2
	VAV1	19	p13.3	1	1	1
	VCL	10	q22.2	1	1	1
	VEGFC	4	q34.3	1	1	1
	VEZT	12	q22	1	1	1
	VPS51	11	q13.1	1	1	1
	VPS8	3	q27.2	1	1	1
	VWC2L	2	q34	1	1	1
	WARS2	1	p12	1	1	1
	WBSCR17	7	q11.22	2	2	2
	WDR5	9	q34.2	1	1	1
	WDR64	1	q43	1	1	1
	WDSUB1	2	q24.2	2	2	1
	WHSC1L1	8	p11.23	1	1	1	yes	yes
	WIPF2	17	q21.2	4	4	1
	WNT11	11	q13.5	2	2	2
	WWTR1	3	q25.1	2	2	1	yes	yes
	XRN1	3	q23	2	2	1
	XYLT1	16	p12.3	2	2	1
	YBEY	21	q22.3	1	1	1
	YIF1A	11	q13.2	1	1	1
	ZBTB20	3	q13.31	1	1	1
	ZBTB24	6	q21	1	1	1
	ZBTB38	3	q23	1	1	1
	ZBTB7C	18	q21.1	1	1	1
	ZC3H12C	11	q22.3	1	1	1
	ZDHHC18	1	p36.11	1	1	1
	ZIM3	19	q13.43	1	1	1
	ZMAT3	3	q26.32	1	1	1
	ZNF217	20	q13.2	1	1	1
	ZNF274	19	q13.43	2	2	1
	ZNF420	19	q13.12	1	1	1
	ZNF423	16	q12.1	4	4	1
	ZNF430	19	p12	1	1	1
	ZNF525	19	q13.42	1	1	1
	ZNF540	19	q13.12	1	1	1
	ZNF548	19	q13.43	2	2	1
	ZNF57	19	p13.3	1	1	1
	ZNF652	17	q21.33	3	3	1
	ZNF675	19	p12	1	1	1
	ZNF687	1	q21.3	1	1	1
	ZNF695	1	q44	1	1	1
	ZNF750	17	q25.3	1	1	1
	ZNF845	19	q13.42	1	1	1
	ZNRF1	16	q23.1	3	3	1
