# Supplementary material for: Remarkable similarities of chromosomal rearrangements between primary human breast cancers and matched distant metastases as revealed by whole-genome sequencing
Source: Oncotarget. 2015 Oct 2;6(35):37169–84. doi: 10.18632/oncotarget.5951 (PMC4741922; doi:10.18632/oncotarget.5951)
Supplement: Supplementary file 5 [file oncotarget-06-37169-s005.xlsx]

## Sheet: Supplementary Table S4
Supplemental Table S4. Focal hotspots (breakpoint density > 3 x 10-6) of chromosomal rearrangements across all 24 breast cancer samples.
chromosome	peak start genomic coordinate	peak stop genomic coordinate	Genes in region
5	53475097	54177915	ARL15, LINC01033, HSPN3, SNX18, LOC102467080
13	110266711	110631133	IRS2, LINC00676
14	94836956	95306546	SERPINA1, SERPINA4, SERPINA5, SERPINA3, SERPINA12, SERPINA9, SERPINA13P, SERPINA13, GSC
15	58529440	58821417	ALDH1A2, LIPC, LOC101928694
21	47997497	48116386	S100B, PRMT2
22	30123576	30249613	CABP7, ZMAT5, UQCR10, ASCC2
